# Supplementary material for: P-Glycoprotein and Androgen Receptor Expression Reveals Independence of Canine Prostate Cancer from Androgen Hormone Stimulation
Source: Int J Mol Sci. 2022 Jan 21;23(3):1163. doi: 10.3390/ijms23031163 (PMC8835304; doi:10.3390/ijms23031163)
Supplement: Supplementary file 1 [file ijms-23-01163-s001.zip]

Archive with 1 entries (1 files):
- ijms-1490207-supplementary.xlsx
