# Supplementary material for: P-Glycoprotein and Androgen Receptor Expression Reveals Independence of Canine Prostate Cancer from Androgen Hormone Stimulation
Source: Int J Mol Sci. 2022 Jan 21;23(3):1163. doi: 10.3390/ijms23031163 (PMC8835304; doi:10.3390/ijms23031163)
Supplement: Supplementary file 1 [file ijms-23-01163-s001.zip › ijms-1490207-supplementary.xlsx]

## Sheet: Planilha1
Table S1. Clinical information and AR and P-glycoprotein expression in canine prostatic samples.
Case number	Total of Cells	AR Positive cells	MDR1 positive cells	Doubled stained Cells	AR Immunolocalization	P-glycoprotein Immunolocalization	Clinical outcome	Gleason Score	Metastasis	Treatment
Normal samples
Case 1	251	240	239	221	nucleus	membrane	-	-	-	-
Case 2	376	307	306	290	nucleus	membrane	-	-	-	-
Case 3	198	181	198	179	nucleus	membrane	-	-	-	-
Case 4	201	191	178	169	nucleus	membrane	-	-	-	-
Case 5	307	296	289	275	nucleus	membrane	-	-	-	-
Case 6	231	210	209	199	nucleus	membrane	-	-	-	-
Case 7	209	199	187	185	nucleus	membrane	-	-	-	-
Case 8	234	214	201	197	nucleus	membrane	-	-	-	-
Case 9	218	204	196	185	nucleus	membrane	-	-	-	-
Case 10	279	265	257	249	nucleus	membrane	-	-	-	-
Proliferative Inflammatory Atrophy (PIA) samples
Case 11	287	190	142	132	nucleus	cytoplasm/membrane	-	-	-	-
Case 12	205	154	132	121	nucleus	cytoplasm/membrane	-	-	-	-
Case 13	156	98	57	45	nucleus	cytoplasm/membrane	-	-	-	-
Case 14	203	123	121	101	nucleus	cytoplasm/membrane	-	-	-	-
Case 15	304	235	201	189	nucleus	cytoplasm/membrane	-	-	-	-
Case 16	278	201	198	175	nucleus	cytoplasm/membrane	-	-	-	-
Case 17	301	231	201	196	nucleus	cytoplasm/membrane	-	-	-	-
Case 18	257	167	157	141	nucleus	cytoplasm/membrane	-	-	-	-
Case 19	289	199	187	167	nucleus	cytoplasm/membrane	-	-	-	-
Case 20	253	213	199	180	nucleus	cytoplasm/membrane	-	-	-	-
Prostate Cancer
Case 21	234	3	221	3	nucleus	cytoplasm/membrane	59	7	bone	Piroxicam
Case 22	264	40	231	33	nucleus	cytoplasm/membrane	235	7	No	Toceranib phosphate
Case 23	301	31	289	29	nucleus/cytoplasm	cytoplasm/membrane	125	8	No	Doxorubicin and Piroxicam
Case 24	258	241	250	178	cytoplasm	cytoplasm/membrane	98	10	No	LDMT*
Case 25	342	101	301	97	cytoplasm	cytoplasm/membrane	75	10	No	Doxorubicin and Piroxicam
Case 26	279	5	254	4	nucleus	cytoplasm/membrane	121	8	No	Piroxicam
Case 27	276	3	261	3	nucleus	cytoplasm/membrane	49	8	bones and lungs	Piroxicam
Case 28	307	12	289	12	nucleus	cytoplasm/membrane	58	10	No	Doxorubicin and Piroxicam
Case 29	247	101	221	89	cytoplasm	cytoplasm/membrane	31	10	No	Doxorubicin and Piroxicam
Case 30	278	51	261	43	nucleus	cytoplasm/membrane	101	8	No	Doxorubicin and Piroxicam
Case 31	281	2	257	2	nucleus	cytoplasm/membrane	81	7	bones	Piroxicam
Case 32	301	76	278	70	cytoplasm	cytoplasm/membrane	247	10	No	LDMT*
Case 33	291	0	245	0	nucleus	cytoplasm/membrane	57	8	bones	LDMT*
Case 34	276	1	267	1	nucleus	cytoplasm/membrane	13	8	bones and lungs	Toceranib phosphate
Case 35	293	15	281	12	nucleus	cytoplasm/membrane	37	8	No	LDMT*
